# Supplementary material for: A Resource to Infer Molecular Paths Linking Cancer Mutations to Perturbation of Cell Metabolism
Source: Front Mol Biosci. 2022 May 18;9:893256. doi: 10.3389/fmolb.2022.893256 (PMC9158333; doi:10.3389/fmolb.2022.893256)
Supplement: Supplementary file 1 [file Table1.XLSX]

## Sheet: Sheet1
GeneName	Protein Name	Entity ID	SignorPathway	PMIDs of Supporting evidence
CPS1	Carbamoyl-phosphate synthase [ammonia], mitochondrial	P31327	Nucleotide Metabolism	15096496; 28538732
CAD	Glutamine-dependent carbamoyl-phosphate synthase	P27708	Nucleotide Metabolism	15096496; 17485345; 15890648; 28552578
IMPDH2	Inosine-5'-monophosphate dehydrogenase 2	P12268	Nucleotide Metabolism	18628958
PPAT	Amidophosphoribosyltransferase	Q06203	Nucleotide Metabolism	9914248; 28029518; 18628958
DHODH	Dihydroorotate dehydrogenase (quinone), mitochondrial	Q02127	Nucleotide Metabolism	30449682; 18628958
ACACA	Acetyl-CoA carboxylase 1	Q13085	FattyAcidSynthesis	20952656; 15496471
ELOVL6	Elongation of very long chain fatty acids protein 6	Q9H5J4	FattyAcidSynthesis	2.75242e+07
PYGL	Glycogen phosphorylase, liver form	P06737	glycogenolysis	22225877; 19632174
GYS1	Glycogen [starch] synthase	P13807	Glycogenesis	2011684
GLS	Glutaminase kidney isoform, mitochondrial	O94925	Glutamine metabolism	28053289
GLS2	Glutaminase liver isoform, mitochondrial	Q9UI32	Glutamine metabolism	28053289
GLUD1	Glutamate dehydrogenase 1, mitochondrial	P00367	Glutamine metabolism	33754076
GOT1	Aspartate aminotransferase, cytoplasmic	P17174	Glutamine metabolism	33754076
ASPG	60 kDa lysophospholipase	Q86U10	Aspartate and asparagine metabolism
ASNS	Asparagine synthetase	P08243	Aspartate and asparagine metabolism	34205460
ACLY	ATP-citrate synthase	P53396	Cytric Acid Cycle	4920378
IDH	Isocitrate dehidrogenase complex	SIGNOR-C396	Cytric Acid Cycle
IDH2	Isocitrate dehydrogenase [NADP], mitochondrial	P48735	Cytric Acid Cycle	28401022
OGDC	α-ketoglutarate dehydrogenase	SIGNOR-C397	Cytric Acid Cycle	10672230
PDH	Pyruvate dehydrogenase complex	SIGNOR-C402	Cytric Acid Cycle	10635003
PFK	ATP-dependent 6-phosphofructokinase, muscle typ	SIGNOR-PF79	Glycolysis and Gluconeogenesis	28176759
FBP1	Fructose-1,6-bisphosphatase 1	P09467	Glycolysis and Gluconeogenesis	30616754
Hexokinase	Hexokinase	SIGNOR-PF76	Glycolysis and Gluconeogenesis	30616754
PK	Pyruvate kinase	SIGNOR-PF80	Glycolysis and Gluconeogenesis	30616754
G6PD	Glucose-6-phosphate 1-dehydrogenase	P11413	Pentose phosphate pathway	22431005; 30258923
TKT	Transketolase	P29401	Pentose phosphate pathway	27259054
